# Supplementary material for: Occurrence of Pseudomonas syringae pvs. actinidiae, actinidifoliorum and Other P. syringae Strains on Kiwifruit in Northern Spain
Source: Life (Basel). 2024 Jan 31;14(2):208. doi: 10.3390/life14020208 (PMC10890144; doi:10.3390/life14020208)
Supplement: Supplementary file 1 [file life-14-00208-s001.zip]

Archive with 5 entries (5 files):
- Suppl Table S1-accession numbers.pdf
- Suppl Table S2.xls
- Suppl Table S3.xls
- Supplementary Fig S1.pdf
- Supplementary Fig S2.pdf
