# Supplementary material for: Occurrence of Pseudomonas syringae pvs. actinidiae, actinidifoliorum and Other P. syringae Strains on Kiwifruit in Northern Spain
Source: Life (Basel). 2024 Jan 31;14(2):208. doi: 10.3390/life14020208 (PMC10890144; doi:10.3390/life14020208)
Supplement: Supplementary file 1 [file life-14-00208-s001.zip › Suppl Table S2.xls]

## Sheet: MatrixOutput
Table S2. Estimates of evolutionary divergence between Psa and Pfm sequences
	LPPA_2710	LPPA_2711	LPPA_2712	LPPA_2713	LPPA_2714	LPPA_2715	LPPA_2716	LPPA_2717	LPPA_2718	LPPA_2720	LPPA_2721	LPPA_2727	LPPA_2728	LPPA_2729	LPPA_2730	LPPA_2731	LPPA_2754	LPPA_2755	LPPA_2980	LPPA_2981	LPPA_2982	LPPA_2983	LPPA_2984	LPPA_2985	LPPA_3697	LPPA_3698	LPPA_3699	LPPA_3700	LPPA_3701	LPPA_3702	LPPA_3703	LPPA_3704	LPPA_3705	Psa CFBP7811	LPPA_2768	LPPA_2769	Pfm_CFBP8161
LPPA_2710
LPPA_2711	0
LPPA_2712	0	0
LPPA_2713	0	0	0
LPPA_2714	0	0	0	0
LPPA_2715	0	0	0	0	0
LPPA_2716	0	0	0	0	0	0
LPPA_2717	0	0	0	0	0	0	0
LPPA_2718	0	0	0	0	0	0	0	0
LPPA_2720	0	0	0	0	0	0	0	0	0
LPPA_2721	0	0	0	0	0	0	0	0	0	0
LPPA_2727	0	0	0	0	0	0	0	0	0	0	0
LPPA_2728	0.000442188	0.000442188	0.000442188	0.000442188	0.000442188	0.000442188	0.000442188	0.000442188	0.000442188	0.000442188	0.000442188	0.000442188
LPPA_2729	0	0	0	0	0	0	0	0	0	0	0	0	0.000442188
LPPA_2730	0.000442264	0.000442264	0.000442264	0.000442264	0.000442264	0.000442264	0.000442264	0.000442264	0.000442264	0.000442264	0.000442264	0.000442264	0.000885069	0.000442264
LPPA_2731	0	0	0	0	0	0	0	0	0	0	0	0	0.000442188	0	0.000442264
LPPA_2754	0	0	0	0	0	0	0	0	0	0	0	0	0.000442188	0	0.000442264	0
LPPA_2755	0	0	0	0	0	0	0	0	0	0	0	0	0.000442188	0	0.000442264	0	0
LPPA_2980	0	0	0	0	0	0	0	0	0	0	0	0	0.000442188	0	0.000442264	0	0	0
LPPA_2981	0	0	0	0	0	0	0	0	0	0	0	0	0.000442188	0	0.000442264	0	0	0	0
LPPA_2982	0	0	0	0	0	0	0	0	0	0	0	0	0.000442188	0	0.000442264	0	0	0	0	0
LPPA_2983	0	0	0	0	0	0	0	0	0	0	0	0	0.000442188	0	0.000442264	0	0	0	0	0	0
LPPA_2984	0	0	0	0	0	0	0	0	0	0	0	0	0.000442188	0	0.000442264	0	0	0	0	0	0	0
LPPA_2985	0	0	0	0	0	0	0	0	0	0	0	0	0.000442188	0	0.000442264	0	0	0	0	0	0	0	0
LPPA_3697	0	0	0	0	0	0	0	0	0	0	0	0	0.000442188	0	0.000442264	0	0	0	0	0	0	0	0	0
LPPA_3698	0	0	0	0	0	0	0	0	0	0	0	0	0.000442188	0	0.000442264	0	0	0	0	0	0	0	0	0	0
LPPA_3699	0	0	0	0	0	0	0	0	0	0	0	0	0.000442188	0	0.000442264	0	0	0	0	0	0	0	0	0	0	0
LPPA_3700	0	0	0	0	0	0	0	0	0	0	0	0	0.000442188	0	0.000442264	0	0	0	0	0	0	0	0	0	0	0	0
LPPA_3701	0	0	0	0	0	0	0	0	0	0	0	0	0.000442188	0	0.000442264	0	0	0	0	0	0	0	0	0	0	0	0	0
LPPA_3702	0	0	0	0	0	0	0	0	0	0	0	0	0.000442188	0	0.000442264	0	0	0	0	0	0	0	0	0	0	0	0	0	0
LPPA_3703	0	0	0	0	0	0	0	0	0	0	0	0	0.000442188	0	0.000442264	0	0	0	0	0	0	0	0	0	0	0	0	0	0	0
LPPA_3704	0	0	0	0	0	0	0	0	0	0	0	0	0.000442188	0	0.000442264	0	0	0	0	0	0	0	0	0	0	0	0	0	0	0	0
LPPA_3705	0	0	0	0	0	0	0	0	0	0	0	0	0.000442188	0	0.000442264	0	0	0	0	0	0	0	0	0	0	0	0	0	0	0	0	0
Psa CFBP 7811	0	0	0	0	0	0	0	0	0	0	0	0	0.000442188	0	0.000442264	0	0	0	0	0	0	0	0	0	0	0	0	0	0	0	0	0	0
LPPA_2768	0.011628	0.011628	0.011628	0.011628	0.011628	0.011628	0.011628	0.011628	0.011628	0.011628	0.011628	0.011628	0.0120827	0.011628	0.0120849	0.011628	0.011628	0.011628	0.011628	0.011628	0.011628	0.011628	0.011628	0.011628	0.011628	0.011628	0.011628	0.011628	0.011628	0.011628	0.011628	0.011628	0.011628	0.011628
LPPA_2769	0.011628	0.011628	0.011628	0.011628	0.011628	0.011628	0.011628	0.011628	0.011628	0.011628	0.011628	0.011628	0.0120827	0.011628	0.0120849	0.011628	0.011628	0.011628	0.011628	0.011628	0.011628	0.011628	0.011628	0.011628	0.011628	0.011628	0.011628	0.011628	0.011628	0.011628	0.011628	0.011628	0.011628	0.011628	0
Pfm CFBP 8161	0.011628	0.011628	0.011628	0.011628	0.011628	0.011628	0.011628	0.011628	0.011628	0.011628	0.011628	0.011628	0.0120827	0.011628	0.0120849	0.011628	0.011628	0.011628	0.011628	0.011628	0.011628	0.011628	0.011628	0.011628	0.011628	0.011628	0.011628	0.011628	0.011628	0.011628	0.011628	0.011628	0.011628	0.011628	0	0
The number of base substitutions per site from between sequences are shown. Analyses were conducted using the Maximum Composite Likelihood model. This analysis involved 37 nucleotide sequences. There were a total of 2263 positions in the final dataset. Evolutionary analyses were conducted in MEGA11 [60]

## Sheet: Caption
Table. Estimates of Evolutionary Divergence between Sequences
The number of base substitutions per site from between sequences are shown. Analyses were conducted using the Maximum Composite Likelihood model [1]. This analysis involved 37 nucleotide sequences. Codon positions included were 1st+2nd+3rd+Noncoding. All ambiguous positions were removed for each sequence pair (pairwise deletion option). There were a total of 2263 positions in the final dataset. E…
1. Tamura K., Nei M., and Kumar S. (2004). Prospects for inferring very large phylogenies by using the neighbor-joining method. Proceedings of the National Academy of Sciences (USA) 101:11030-11035.
2. Tamura K., Stecher G., and Kumar S. (2021). MEGA 11: Molecular Evolutionary Genetics Analysis Version 11. Molecular Biology and Evolution https://doi.org/10.1093/molbev/msab120.
Disclaimer: Although utmost care has been taken to ensure the correctness of the caption, the caption text is provided "as is" without any warranty of any kind. Authors advise the user to carefully check the caption prior to its use for any purpose and report any errors or problems to the authors immediately (www.megasoftware.net). In no event shall the authors and their employers be liable for a…
