# Supplementary material for: Occurrence of Pseudomonas syringae pvs. actinidiae, actinidifoliorum and Other P. syringae Strains on Kiwifruit in Northern Spain
Source: Life (Basel). 2024 Jan 31;14(2):208. doi: 10.3390/life14020208 (PMC10890144; doi:10.3390/life14020208)
Supplement: Supplementary file 1 [file life-14-00208-s001.zip › Suppl Table S3.xls]

## Sheet: MatrixOutput
Table S3. Estimates of evolutionary divergence between atypical strain sequences
	LPPA_2719	LPPA_2722	LPPA_2723	LPPA_2724	LPPA_2725	LPPA_2726	LPPA_2756	LPPA_2757	LPPA_2758	LPPA_2759	LPPA_2760	LPPA_2761	LPPA_2762	LPPA_2763	LPPA_2764	LPPA_2765	LPPA_2766	LPPA_2767	Psa_CFBP_7811	Pfm_CFBP_8161	P._avellanae_NCPPB_4222	P._s._pv._tomato_CFBP_2212	P._s._pv._antirrhini_126	P._s._IVIA_4447
LPPA_2719
LPPA_2722	0.00915799
LPPA_2723	0.00577148	0.0120873
LPPA_2724	0.0135743	0.0120946	0.00770994
LPPA_2725	0.0135743	0.0120946	0.00770994	0
LPPA_2726	0.0135743	0.0120946	0.00770994	0	0
LPPA_2756	0.0184924	0.0194917	0.0199971	0.0210396	0.0210396	0.0210396
LPPA_2757	0.0184924	0.0194917	0.0199971	0.0210396	0.0210396	0.0210396	0
LPPA_2758	0.0120946	0.0106211	0.00721726	0.0033598	0.0033598	0.0033598	0.018543	0.018543
LPPA_2759	0.00915799	0	0.0120873	0.0120946	0.0120946	0.0120946	0.0194917	0.0194917	0.0106211
LPPA_2760	0	0.00915799	0.00577148	0.0135743	0.0135743	0.0135743	0.0184924	0.0184924	0.0120946	0.00915799
LPPA_2761	0	0.00915799	0.00577148	0.0135743	0.0135743	0.0135743	0.0184924	0.0184924	0.0120946	0.00915799	0
LPPA_2762	0	0.00915799	0.00577148	0.0135743	0.0135743	0.0135743	0.0184924	0.0184924	0.0120946	0.00915799	0	0
LPPA_2763	0	0.00915799	0.00577148	0.0135743	0.0135743	0.0135743	0.0184924	0.0184924	0.0120946	0.00915799	0	0	0
LPPA_2764	0	0.00915799	0.00577148	0.0135743	0.0135743	0.0135743	0.0184924	0.0184924	0.0120946	0.00915799	0	0	0	0
LPPA_2765	0	0.00915799	0.00577148	0.0135743	0.0135743	0.0135743	0.0184924	0.0184924	0.0120946	0.00915799	0	0	0	0	0
LPPA_2766	0	0.00915799	0.00577148	0.0135743	0.0135743	0.0135743	0.0184924	0.0184924	0.0120946	0.00915799	0	0	0	0	0	0
LPPA_2767	0	0.00915799	0.00577148	0.0135743	0.0135743	0.0135743	0.0184924	0.0184924	0.0120946	0.00915799	0	0	0	0	0	0	0
Psa_CFBP_7811	0.00722429	0.0135628	0.0121065	0.0170425	0.0170425	0.0170425	0.0209898	0.0209898	0.015549	0.0135628	0.00722429	0.00722429	0.00722429	0.00722429	0.00722429	0.00722429	0.00722429	0.00722429
Pfm_CFBP_8161	0.0140494	0.016508	0.0170089	0.0209999	0.0209999	0.0209999	0.0234792	0.0234792	0.0185082	0.016508	0.0140494	0.0140494	0.0140494	0.0140494	0.0140494	0.0140494	0.0140494	0.0140494	0.0116113
P._avellanae_NCPPB_4222	0.00578058	0.00916693	0.00772107	0.0135877	0.0135877	0.0135877	0.0210187	0.0210187	0.0121065	0.00916693	0.00578058	0.00578058	0.00578058	0.00578058	0.00578058	0.00578058	0.00578058	0.00578058	0.0121258	0.0140566
P._s._pv._tomato_CFBP_2212	0.0170176	0.018014	0.0190105	0.0190601	0.0190601	0.0190601	0.00432025	0.00432025	0.0165717	0.018014	0.0170176	0.0170176	0.0170176	0.0170176	0.0170176	0.0170176	0.0170176	0.0170176	0.0185221	0.0219925	0.0185335
P._s._pv._antirrhini_126	0.020969	0.020959	0.0224824	0.0225133	0.0225133	0.0225133	0.00431648	0.00431648	0.0200122	0.020959	0.020969	0.020969	0.020969	0.020969	0.020969	0.020969	0.020969	0.020969	0.0234792	0.024984	0.0224909	0.00673416
P._s._IVIA_4447	0.0130777	0.0116004	0.00722162	0.000478501	0.000478501	0.000478501	0.0205316	0.0205316	0.00287727	0.0116004	0.0130777	0.0130777	0.0130777	0.0130777	0.0130777	0.0130777	0.0130777	0.0130777	0.0165406	0.0204929	0.0130906	0.0185545	0.0220039
The number of base substitutions per site from between sequences are shown. Analyses were conducted using the Maximum Composite Likelihood model. This analysis involved 24 nucleotide sequences. There were a total of 2092 positions in the final dataset. Evolutionary analyses were conducted in MEGA11 [60]

## Sheet: Caption
Table. Estimates of Evolutionary Divergence between Sequences
The number of base substitutions per site from between sequences are shown. Analyses were conducted using the Maximum Composite Likelihood model [1]. This analysis involved 24 nucleotide sequences. Codon positions included were 1st+2nd+3rd+Noncoding. All ambiguous positions were removed for each sequence pair (pairwise deletion option). There were a total of 2092 positions in the final dataset. E…
1. Tamura K., Nei M., and Kumar S. (2004). Prospects for inferring very large phylogenies by using the neighbor-joining method. Proceedings of the National Academy of Sciences (USA) 101:11030-11035.
2. Tamura K., Stecher G., and Kumar S. (2021). MEGA 11: Molecular Evolutionary Genetics Analysis Version 11. Molecular Biology and Evolution https://doi.org/10.1093/molbev/msab120.
Disclaimer: Although utmost care has been taken to ensure the correctness of the caption, the caption text is provided "as is" without any warranty of any kind. Authors advise the user to carefully check the caption prior to its use for any purpose and report any errors or problems to the authors immediately (www.megasoftware.net). In no event shall the authors and their employers be liable for a…
